# Supplementary material for: The Epidemic of HIV, Syphilis, Chlamydia and Gonorrhea and the Correlates of Sexual Transmitted Infections among Men Who Have Sex with Men in Jiangsu, China, 2009
Source: PLoS One. 2015 Mar 16;10(3):e0118863. doi: 10.1371/journal.pone.0118863 (PMC4361608; doi:10.1371/journal.pone.0118863)
Supplement: S1 Dataset — (XLS) [file pone.0118863.s001.xls]

## Sheet: Sheet1
ID	City	CT	NG	A2	Makeup	A3	J1	A4	Age	Race	Edu	Marital	Living	Resident	STI	sexori	sexpartner	commercialsex	SM	Anal	UAI	femalesex	fcondom	Venue	Occu	druguse	syphilis	HIV
321000090045	Yangzhou	1	0	2009-05-08	0	0			42	1	4	2	2	2	7	3	4	2	2	1	0	2	0	1	1	2	1	1
321000090131	Yangzhou	0	0	2009-05-16	0	0			68	1	5	3	1	2	7	3	2	2	2	1	0	2	0	2	9	2	1	1
321000090225	Yangzhou	0	0	2009-06-13	0	0			40	1	3	2	2	1	7	3	4	2	2	1	0	1	0	2	1	2	1	1
321000090229	Yangzhou	1	0	2009-06-13	0	0			36	1	3	2	2	2	7	2	4	2	2	1	0	1	0	2	1	2	1	1
321000090251	Yangzhou	0	0	2009-06-24	0	0			39	1	4	2	2	1	7	3	4	2	2	1	0	1	0	3	8	2	1	1
321000090217	Yangzhou	0	0	2009-06-13	0	0			30	1	5	2	2	2	7	3	4	2	2	1	0	1	0	2	3	2	2	1
321000090221	Yangzhou	0	0	2009-06-13	0	0			44	1	4	2	2	2	7	3	4	2	2	2	0	1	0	2	1	2	2	1
321000090237	Yangzhou	0	0	2009-06-19	0	0			34	1	3	3	1	2	7	3	3	2	2	1	0	2	0	1	4	2	2	1
321000090231	Yangzhou	1	0	2009-06-19	0	0			25	1	4	1	3	3	7	3	2	2	2	1	0	1	0	2	1	2	2	1
321000090245	Yangzhou	0	0	2009-06-20	0	0			41	1	4	2	2	2	7	3	4	2	2	1	0	1	0	2	1	2	2	1
321000090093	Yangzhou	0	0	2009-05-15	0	0			50	1	3	2	2	1	7	3	4	2	2	2	0	1	0	2	1	2	2	1
321000090232	Yangzhou	0	0	2009-06-19	0	0			22	1	4	1	1	3	7	3	4	2	2	1	0	1	0	3	8	2	1	0
321000090025	Yangzhou	0	1	2009-05-08	0	0			33	1	4	1	6	1	1	1	1	2	2	1	0	2	0	1	8	2	1	0
321000090051	Yangzhou	0	0	2009-05-09	0	0			38	1	3	2	2	1	1	2	2	2	2	1	0	2	0	2	10	2	1	0
321000090290	Yangzhou	0	0	2009-05-09	0	0			21	1	5	1	4	3	1	2	2	2	2	1	0	1	0	6	6	2	1	0
321000090195	Yangzhou	0	0	2009-06-06	0	0			33	1	3	2	2	1	1	3	3	2	2	1	0	1	0	2	4	2	1	0
321000090241	Yangzhou	0	0	2009-06-20	0	0			48	1	5	2	2	2	1	3	3	2	2	1	0	1	0	2	3	2	1	0
321000090253	Yangzhou	0	0	2009-06-26	0	0			30	1	3	1	1	1	1	2	3	2	2	2	0	2	0	2	11	2	1	0
321000090274	Yangzhou	0	0	2009-06-27	0	0			49	1	4	2	2	1	1	2	2	2	2	1	0	1	0	1	1	2	1	0
321000090021	Yangzhou	0	0	2009-05-08	0	0			23	1	3	1	1	1	7	1	1	2	2	1	0	2	0	3	2	2	1	0
321000090057	Yangzhou	0	0	2009-05-09	0	0			33	1	3	2	1	3	7	1	1	2	2	1	0	2	0	2	5	2	1	0
321000090282	Yangzhou	0	0	2009-05-09	0	0			39	1	4	2	2	1	7	3	3	2	2	1	0	1	0	1	4	2	1	0
321000090109	Yangzhou	0	0	2009-05-15	0	0			53	1	4	2	2	1	7	2	3	2	2	2	0	1	0	2	5	2	1	0
321000090125	Yangzhou	0	0	2009-05-16	0	0			42	1	3	2	1	1	7	3	2	2	2	1	0	2	0	5	8	2	1	0
321000090132	Yangzhou	0	0	2009-05-16	0	0			56	1	3	2	1	1	7	3	3	2	2	2	0	2	0	1	2	2	1	0
321000090138	Yangzhou	0	0	2009-05-21	0	0			30	1	4	1	1	1	7	1	1	2	2	1	0	2	0	1	8	2	1	0
321000090156	Yangzhou	0	0	2009-05-23	0	0			34	1	3	2	2	1	7	3	4	2	2	1	0	1	0	2	8	2	1	0
321000090177	Yangzhou	0	0	2009-06-05	0	0			32	1	2	3	1	3	7	3	3	2	2	1	0	1	0	2	5	2	1	0
321000090205	Yangzhou	0	0	2009-06-12	0	0			43	1	3	2	2	2	7	3	4	2	2	2	0	1	0	2	8	2	1	0
321000090213	Yangzhou	0	0	2009-06-13	0	0			29	1	4	2	2	1	7	2	4	2	2	2	0	1	0	2	1	2	1	0
321000090218	Yangzhou	0	0	2009-06-13	0	0			69	1	3	2	2	2	7	2	3	2	2	1	0	1	0	2	9	2	1	0
321000090214	Yangzhou	1	1	2009-06-13	0	0			32	1	3	1	1	1	7	3	3	2	2	2	0	2	0	2	1	2	1	0
321000090235	Yangzhou	0	0	2009-06-19	0	0			40	1	3	2	2	2	7	2	3	2	2	1	0	1	0	2	10	2	1	0
321000090240	Yangzhou	0	0	2009-06-20	0	0			37	1	3	2	2	1	7	3	3	2	2	1	0	1	0	2	1	2	1	0
321000090242	Yangzhou	0	0	2009-06-20	0	0			48	1	4	2	2	2	7	3	4	2	2	1	0	1	0	2	1	2	1	0
321000090254	Yangzhou	0	1	2009-06-26	0	0			34	1	3	2	2	1	7	3	4	2	2	2	0	1	0	2	1	2	1	0
321000090256	Yangzhou	0	1	2009-06-26	0	0			47	1	4	2	2	2	7	3	4	2	2	1	0	1	0	2	11	2	1	0
321000090255	Yangzhou	1	0	2009-06-26	0	0			30	1	4	2	2	1	7	3	4	2	2	2	0	1	0	1	1	2	1	0
321000090266	Yangzhou	0	0	2009-06-27	0	0			26	1	5	2	2	3	7	1	2	2	2	1	0	1	0	3	4	2	1	0
321000090267	Yangzhou	0	0	2009-06-27	0	0			54	1	2	2	2	1	7	3	4	2	2	1	0	1	0	2	10	2	1	0
321000090269	Yangzhou	0	0	2009-06-27	0	0			39	1	4	2	1	3	7	2	2	2	2	1	0	2	0	2	1	2	1	0
321000090303	Yangzhou	0	0	2009-06-29	0	0			24	1	6	1	5	2	7	1	1	2	2	1	0	2	0	1	8	2	1	0
321000090024	Yangzhou	0	0	2009-05-08	0	0			59	1	4	1	5	1	7	3	3	2	2	1	0	2	0	1	2	2	2	0
321000090026	Yangzhou	0	0	2009-05-08	0	0			43	1	4	2	2	1	7	2	3	2	2	1	0	2	0	5	8	2	2	0
321000090027	Yangzhou	0	0	2009-05-08	0	0			44	1	4	2	2	1	7	2	2	2	2	2	0	2	0	1	8	2	2	0
321000090031	Yangzhou	0	0	2009-05-08	0	0			39	1	5	2	2	1	7	2	3	2	2	1	0	1	0	1	11	2	2	0
321000090034	Yangzhou	0	0	2009-05-08	0	0			29	1	5	1	1	1	7	1	1	2	2	1	0	2	0	1	11	2	2	0
321000090049	Yangzhou	0	0	2009-05-08	0	0			48	1	4	2	2	1	7	2	2	2	2	1	0	2	0	2	2	2	2	0
321000090087	Yangzhou	0	0	2009-05-15	0	0			34	1	3	2	1	2	7	3	4	2	2	1	0	2	0	2	11	2	2	0
321000090097	Yangzhou	0	0	2009-05-15	0	0			33	1	3	2	1	2	7	3	2	2	2	1	0	2	0	2	8	2	2	0
321000090111	Yangzhou	0	0	2009-05-15	0	0			45	1	4	2	2	1	7	2	2	2	2	1	0	2	0	2	1	2	2	0
321000090164	Yangzhou	0	0	2009-05-23	0	0			38	1	3	2	2	2	7	3	2	2	2	1	0	1	0	1	10	2	2	0
321000090219	Yangzhou	0	0	2009-06-13	0	0			22	1	4	1	1	1	7	1	1	2	2	2	0	2	0	1	10	2	2	0
321000090230	Yangzhou	0	0	2009-06-19	0	0			24	1	4	1	1	3	7	3	3	2	2	1	0	1	0	2	8	2	2	0
321000090298	Yangzhou	1	0	2009-05-09	0	0			32	1	3	2	2	3	7	2	3	2	2	1	0	1	0	3	1	2	2	0
321000090262	Yangzhou	0	1	2009-06-27	0	0			47	1	5	2	2	2	7	2	3	2	2	1	0	1	0	2	2	2	2	0
321000090258	Yangzhou	0	0	2009-06-26	0	0			34	1	5	2	2	2	1	3	4	2	2	1	0	1	0	3	2	2	2	0
321000090285	Yangzhou	0	0	2009-05-09	0	0			42	1	5	2	2	1	1	3	3	2	2	1	0	1	0	2	1	2	2	0
321000090252	Yangzhou	0	0	2009-06-24	0	0			34	1	5	2	2	1	1	3	4	2	2	1	0	1	0	3	11	2	2	0
321000090011	Yangzhou	0	0	2009-05-07	0	0			43	1	4	2	2	2	7	3	3	2	2	1	0	1	0	2	4	2	2	0
321000090032	Yangzhou	0	0	2009-05-08	0	0			21	1	4	1	1	3	7	3	3	2	2	1	0	2	0	2	8	2	2	0
321000090037	Yangzhou	0	0	2009-05-08	0	0			38	1	4	2	2	2	7	3	3	2	2	1	0	1	0	2	8	2	2	0
321000090042	Yangzhou	0	0	2009-05-08	0	0			22	1	3	1	1	1	7	1	1	2	2	2	0	2	0	1	2	2	2	0
321000090281	Yangzhou	0	0	2009-05-08	0	0			21	1	5	1	1	2	7	1	1	2	2	1	0	2	0	3	6	2	2	0
321000090058	Yangzhou	0	0	2009-05-09	0	0			33	1	4	2	2	1	7	3	4	2	2	1	0	1	0	2	1	2	2	0
321000090286	Yangzhou	0	0	2009-05-09	0	0			27	1	4	1	3	3	7	3	4	2	2	1	0	1	0	1	8	2	2	0
321000090287	Yangzhou	0	0	2009-05-09	0	0			32	1	4	2	2	1	7	3	3	2	2	1	0	1	0	0	8	2	2	0
321000090289	Yangzhou	0	0	2009-05-09	0	0			39	1	4	2	2	3	7	2	2	2	2	1	0	1	0	2	10	2	2	0
321000090084	Yangzhou	0	0	2009-05-15	0	0			50	1	4	2	2	1	7	3	4	2	2	1	0	1	0	4	10	2	2	0
321000090088	Yangzhou	0	0	2009-05-15	0	0			28	1	4	2	2	1	7	3	4	2	2	2	0	1	0	2	11	2	2	0
321000090089	Yangzhou	0	0	2009-05-15	0	0			39	1	5	2	2	1	7	3	4	2	2	1	0	1	0	2	11	2	2	0
321000090091	Yangzhou	0	0	2009-05-15	0	0			47	1	4	2	2	2	7	3	4	2	2	1	0	1	0	2	11	2	2	0
321000090096	Yangzhou	0	1	2009-05-15	0	0			34	1	5	2	1	1	7	3	3	2	2	2	0	2	0	2	8	2	2	0
321000090128	Yangzhou	0	0	2009-05-15	0	0			25	1	5	1	1	1	7	1	1	2	2	1	0	2	0	2	2	2	2	0
321000090113	Yangzhou	0	0	2009-05-16	0	0			43	1	3	2	2	1	7	2	3	2	2	1	0	1	0	2	1	2	2	0
321000090123	Yangzhou	0	0	2009-05-16	0	0			22	1	5	1	1	1	7	1	1	2	2	1	0	2	0	3	10	2	2	0
321000090127	Yangzhou	0	0	2009-05-16	0	0			44	1	4	2	2	1	7	3	4	2	2	1	0	1	0	2	5	2	2	0
321000090142	Yangzhou	0	0	2009-05-21	0	0			32	1	2	2	2	1	7	3	3	2	2	1	0	1	0	2	1	2	2	0
321000090165	Yangzhou	0	0	2009-05-23	0	0			34	1	3	2	2	2	7	2	3	2	2	1	0	2	0	3	1	2	2	0
321000090199	Yangzhou	0	0	2009-06-06	0	0			47	1	3	2	2	1	7	3	3	2	2	2	0	1	0	2	1	2	2	0
321000090208	Yangzhou	0	0	2009-06-12	0	0			48	1	3	2	2	1	7	3	4	2	2	2	0	1	0	2	1	2	2	0
321000090215	Yangzhou	0	0	2009-06-13	0	0			44	1	3	2	2	1	7	2	4	2	2	1	0	1	0	2	1	2	2	0
321000090216	Yangzhou	0	0	2009-06-13	0	0			33	1	4	2	2	3	7	2	4	2	2	2	0	1	0	2	1	2	2	0
321000090220	Yangzhou	0	0	2009-06-13	0	0			42	1	3	2	2	2	7	2	2	2	2	1	0	2	0	2	1	2	2	0
321000090222	Yangzhou	0	0	2009-06-13	0	0			42	1	3	2	2	2	7	2	3	2	2	1	0	1	0	2	8	2	2	0
321000090224	Yangzhou	0	0	2009-06-13	0	0			42	1	5	2	2	1	7	3	4	2	2	1	0	1	0	2	10	2	2	0
321000090226	Yangzhou	0	0	2009-06-13	0	0			37	1	5	1	1	2	7	3	1	2	2	1	0	2	0	2	1	2	2	0
321000090227	Yangzhou	0	1	2009-06-13	0	0			39	1	5	2	2	1	7	3	4	2	2	2	0	1	0	2	1	2	2	0
321000090223	Yangzhou	1	0	2009-06-13	0	0			43	1	3	2	2	1	7	3	4	2	2	2	0	1	0	2	4	2	2	0
321000090233	Yangzhou	0	0	2009-06-19	0	0			27	1	4	2	2	1	7	3	4	2	2	1	0	1	0	2	1	2	2	0
321000090236	Yangzhou	0	0	2009-06-19	0	0			32	1	5	2	2	2	7	3	4	1	2	1	0	1	0	2	2	2	2	0
321000090238	Yangzhou	1	0	2009-06-19	0	0			30	2	5	1	1	3	7	1	1	2	2	1	0	2	0	3	1	2	2	0
321000090243	Yangzhou	0	0	2009-06-20	0	0			51	1	4	2	2	2	7	3	4	2	2	2	0	1	0	2	10	2	2	0
321000090244	Yangzhou	0	0	2009-06-20	0	0			33	1	4	2	2	1	7	3	3	2	2	1	0	1	0	2	4	2	2	0
321000090247	Yangzhou	0	0	2009-06-20	0	0			34	1	3	2	2	2	7	3	4	2	2	2	0	1	0	2	1	2	2	0
321000090248	Yangzhou	0	0	2009-06-20	0	0			33	1	3	2	2	2	7	3	4	2	2	2	0	1	0	2	1	2	2	0
321000090250	Yangzhou	0	0	2009-06-20	0	0			30	1	4	1	1	2	7	3	3	2	2	2	0	2	0	2	4	2	2	0
321000090246	Yangzhou	0	0	2009-06-21	0	0			48	1	5	2	2	3	7	3	4	2	2	1	0	1	0	1	1	2	2	0
321000090249	Yangzhou	0	0	2009-06-21	0	0			45	1	4	2	1	2	7	3	3	2	2	2	0	2	0	1	4	2	2	0
321000090257	Yangzhou	0	0	2009-06-26	0	0			34	1	4	2	2	2	7	3	4	2	2	2	0	1	0	2	11	2	2	0
321000090259	Yangzhou	0	0	2009-06-26	0	0			30	1	4	2	2	2	7	2	3	2	2	1	0	1	0	3	8	2	2	0
321000090263	Yangzhou	0	0	2009-06-27	0	0			48	1	4	2	2	1	7	3	4	2	2	2	0	1	0	2	8	2	2	0
321000090264	Yangzhou	0	0	2009-06-27	0	0			43	1	3	2	2	1	7	2	2	2	2	1	0	1	0	2	1	2	2	0
321000090277	Yangzhou	0	0	2009-06-27	0	0			49	1	4	2	2	1	7	2	2	2	2	2	0	1	0	2	1	2	2	0
321000090301	Yangzhou	0	0	2009-06-27	0	0			47	1	3	2	2	1	7	3	4	2	2	2	0	1	0	2	1	2	2	0
320400090235	Changzhou	0	0	2009-08-19	0	0		1981-11-15	27.7591	1	4	3	6	3	7	2	2	2	2	1	0	2	0	4	1	1	1	0
320400090121	Changzhou	0	0	2009-07-24	0	0		1987-12-27	21.5743	1	4	1	1	1	7	2	1	2	2	2	0	2	0	1	0	2	1	0
320400090005	Changzhou	0	0	2009-07-14	0	0		1967-05-23	42.1437	1	5	2	2	1	1	3	3	2	2	2	0	1	1	1	11	2	1	0
320400090341	Changzhou	0	0	2009-08-23	0	0		1961-09-13	47.9425	1	3	2	2	1	1	3	3	2	2	1	1	1	1	2	2	2	1	0
321000090312	Yangzhou	0	0	2009-11-20	0	0			33	1	3	2	2	2	1	2	2	2	1	1	0	1	0	4	1	2	1	1
320400090016	Changzhou	0	0	2009-07-14	0	0		1990-01-02	19.5291	1	4	1	1	1	7	2	2	2	2	1	0	2	0	3	2	2	1	0
320400090167	Changzhou	1	0	2009-07-25	0	0		1989-05-22	20.1752	1	4	1	1	1	7	3	4	2	2	1	1	1	1	4	6	2	1	0
320400090199	Changzhou	0	0	2009-07-31	0	0		1988-06-29	21.0869	1	4	1	5	1	7	2	2	2	2	1	0	1	0	1	8	2	1	1
320400090173	Changzhou	0	0	2009-07-25	0	0		1988-01-20	21.5113	1	3	1	5	1	7	2	2	2	2	1	0	2	0	3	4	2	1	0
320400090212	Changzhou	0	0	2009-08-14	0	0		1987-01-27	22.5462	1	5	1	1	3	7	2	1	2	2	1	0	2	0	3	10	2	1	0
320400090034	Changzhou	0	0	2009-07-18	0	0		1985-10-13	23.7618	1	3	2	1	1	7	2	4	2	2	2	0	1	1	2	1	2	1	0
320400090335	Changzhou	0	0	2009-08-22	0	0		1985-01-24	24.5749	1	5	1	1	1	7	2	3	2	2	1	0	1	0	2	2	2	1	0
320400090028	Changzhou	0	0	2009-07-18	0	0		1983-12-08	25.6099	2	3	2	4	3	7	2	3	2	1	1	0	2	0	2	10	2	1	0
320400090248	Changzhou	0	0	2009-08-28	0	0		1983-10-11	25.8809	2	4	1	1	3	7	3	3	2	2	1	0	1	0	1		2	1	0
320400090131	Changzhou	0	0	2009-07-24	0	0		1982-07-16	27.0226	1	4	2	1	1	7	2	3	2	2	1	1	1	0	1	1	2	1	0
320400090025	Changzhou	0	0	2009-07-14	0	0		1981-12-08	27.5975	1	4	1	1	1	7	1	1	2	1	1	0	2	0	3	4	2	1	0
320400090176	Changzhou	0	0	2009-07-25	0	0		1981-09-24	27.833	1	5	1	1	2	7	1	1	2	2	1	0	2	0	1	1	2	1	0
320400090309	Changzhou	0	0	2009-08-19	0	0		1981-05-10	28.2765	1	2	3	1	2	7	3	3	1	2	1	0	2	0	2	8	2	1	0
320400090060	Changzhou	0	0	2009-07-18	0	0		1980-02-03	29.4538	1	3	1	1	3	7	2	3	1	2	2	0	1	0	3	1	2	1	0
320400090137	Changzhou	0	0	2009-07-24	0	0		1980-01-27	29.4894	1	5	1	1	3	7	1	1	2	2	1	0	2	0	3	8	2	1	1
320400090344	Changzhou	0	0	2009-08-23	0	0		1978-04-02	31.3922	1	3	2	2	3	7	2	2	2	2	1	0	1	0	2	1	2	1	0
320400090205	Changzhou	0	0	2009-08-01	0	0		1977-01-25	32.5147	1	5	1	1	2	7	2	2	2	2	1	0	1	1	3	8	2	1	0
320400090080	Changzhou	0	0	2009-07-18	0	0		1975-12-16	33.588	1	4	2	2	2	7	2	4	2	2	2	0	1	1	3	3	2	1	0
320400090075	Changzhou	1	1	2009-07-18	0	0		1975-09-29	33.8015	1	3	1	5	1	7	1	1	1	2	1	0	2	0	1	8	2	1	0
320400090209	Changzhou	0	0	2009-08-14	0	0		1973-10-29	35.7919	1	4	3	1	1	7	1	1	2	2	1	1	2	0	1	8	2	1	0
320400090323	Changzhou	0	0	2009-08-21	0	0		1973-09-16	35.9288	1	2	2	2	1	7	1	1	2	2	2	0	2	0	2	5	2	1	0
320400090338	Changzhou	0	0	2009-08-22	0	0		1971-12-10	37.7002	1	5	2	2	2	7	2	2	2	2	1	0	1	0	2	3	2	1	0
320400090001	Changzhou	0	0	2009-07-13	0	0		1971-04-27	38.2122	1	5	2	2	1	7	2	3	2	2	2	0	1	1	0	1	2	1	0
320400090225	Changzhou	0	0	2009-08-15	0	0		1970-11-02	38.7844	1	3	2	2	2	7	2	3	2	2	1	0	1	0	4	11	2	1	0
320400090347	Changzhou	0	0	2009-08-23	0	0		1968-05-01	41.3114	1	3	2	2	1	7	2	4	2	2	1	0	1	0	2	1	2	1	0
320400090057	Changzhou	1	1	2009-07-18	0	0		1967-06-14	42.0945	1	2	2	2	3	7	2	3	2	2	2	0	1	1	2	4	2	1	0
320400090070	Changzhou	0	0	2009-07-18	0	0		1966-12-15	42.59	1	3	2	2	3	7	2	3	2	2	1	1	1	1	4	1	2	1	1
320400090149	Changzhou	0	0	2009-07-25	0	0		1966-12-06	42.6338	1	3	2	2	3	7	2	2	2	2	2	0	2	0	2	5	2	1	1
320400090192	Changzhou	0	0	2009-07-31	0	0		1965-10-29	43.7536	1	4	1	1	1	7	1	1	2	2	1	0	2	0	1	1	2	1	1
320400090059	Changzhou	0	0	2009-07-18	0	0		1963-08-10	45.9384	1	4	2	2	1	7	3	3	2	2	1	0	1	1	2	2	2	1	1
320400090074	Changzhou	0	0	2009-07-18	0	0		1963-07-01	46.0479	1	5	3	5	1	7	2	2	1	2	1	0	1	0	2	3	2	1	1
320400090063	Changzhou	0	0	2009-07-18	0	0		1962-10-15	46.757	1	4	2	2	1	7	2	3	2	1	1	0	1	0	2	4	2	1	0
320400090069	Changzhou	0	0	2009-07-18	0	0		1960-09-24	48.8131	1	3	1	6	2	7	2	3	2	2	1	0	1	0	2	10	2	1	1
320400090148	Changzhou	0	0	2009-07-25	0	0		1956-08-26	52.9117	1	3	2	2	1	7	2	3	2	2	2	0	1	1	2	4	2	1	0
320400090066	Changzhou	0	0	2009-07-18	0	0		1953-04-04	56.2875	1	3	2	1	2	7	2	2	2	2	2	0	2	0	2	5	2	1	1
320400090046	Changzhou	0	0	2009-07-18	0	0		1952-10-06	56.7803	1	3	2	2	1	7	3	3	2	2	2	0	1	0	2	4	2	1	0
320400090047	Changzhou	0	0	2009-07-18	0	0		1949-07-20	59.9945	1	2	2	1	1	7	1	3	2	2	1	0	2	0	2	5	2	1	0
320400090076	Changzhou	0	0	2009-07-18	0	0			25	1	5	1	4	3	7	2	2	1	1	1	0	1	1	2	10	2	1	1
320400090162	Changzhou	1	0	2009-07-25	0	0			28	1	4	2	3	2	7	2	3	2	2	1	0	1	0	1	1	2	1	1
321000090322	Yangzhou	0	0	2009-11-20	0	0			49	1	4	2	2	1	7	3	4	2	2	1	0	1	0	2	10	2	1	0
321000090337	Yangzhou	0	0	2009-11-20	0	0			49	1	4	2	2	1	7	3	4	2	2	1	0	1	0	1	4	2	1	0
321000090323	Yangzhou	0	0	2009-11-21	0	0			21	1	4	1	4	3	7	1	1	2	2	1	0	2	0	3	10	2	1	0
321000090431	Yangzhou	0	0	2009-12-25	0	0			36	1	5	2	2	3	7	3	3	2	2	1	0	1	0	2	11	2	1	0
320400090229	Changzhou	0	0	2009-08-15	0	0		1977-02-24	32.4709	1	5	3	1	3	7	2	2	2	2	1	0	2	0	1	4	1	2	0
320400090029	Changzhou	0	0	2009-07-18	0	0		1978-03-09	31.3593	1	2	1	1	3	1	2	2	2	2	1	0	1	0	2	5	2	2	0
320400090220	Changzhou	0	0	2009-08-14	0	0		1985-11-13	23.7509	1	5	1	5	1	1	1	1	2	2	1	0	2	0	1	2	2	2	0
320400090127	Changzhou	0	0	2009-07-24	0	0		1970-12-07	38.6283	1	3	1	1	1	1	1	1	2	2	1	0	2	0	1	10	2	2	0
320400090123	Changzhou	0	0	2009-07-24	0	0		1988-05-01	21.2293	1	3	1	1	1	1	2	3	2	2	1	0	1	0	3	10	2	2	1
320400090249	Changzhou	0	0	2009-08-28	0	0		1984-10-19	24.8569	1	3	1	1	3	1	3	3	2	2	1	1	2	0	1		2	2	0
320400090179	Changzhou	0	0	2009-07-27	0	0		1978-06-15	31.1157	1	3	2	2	1	1	2	4	2	2	1	0	1	1	2	4	2	2	0
320400090386	Changzhou	0	0	2009-08-28	0	0		1977-12-11	31.7125	1	3	2	2	3	1	3	4	2	1	1	0	1	0	2	1	2	2	0
320400090239	Changzhou	0	0	2009-08-20	0	0		1980-02-10	29.525	1	4	5	5	1	1	2	2	2	2	1	0	1	0	2		2	2	0
320400090201	Changzhou	0	0	2009-08-01	0	0		1991-01-24	18.5188	1	5	1	1	3	7	2	1	2	2	2	0	2	0	3	6	2	2	1
320400090120	Changzhou	0	0	2009-07-24	0	0		1989-07-02	20.0602	1	4	1	5	2	7	3	2	2	2	1	0	1	1	1	8	2	2	0
320400090186	Changzhou	0	0	2009-07-29	0	0		1987-07-29	22.0014	1	3	1	1	3	7	2	2	1	2	2	0	2	0	1	11	2	2	0
320400090112	Changzhou	0	0	2009-07-24	0	0		1987-02-24	22.412	1	4	1	4	1	7	2	3	2	2	1	0	1	0	5	5	2	2	0
320400090339	Changzhou	0	0	2009-08-22	0	0		1987-01-17	22.5955	1	4	1	4	1	7	1	1	2	2	1	0	1	0	2	1	2	2	0
320400090038	Changzhou	0	0	2009-07-18	0	0		1985-01-04	24.5339	1	5	1	4	2	7	2	1	1	2	1	0	2	0		8	2	2	0
320400090094	Changzhou	0	0	2009-07-19	0	0		1984-06-07	25.1143	1	5	1	1	1	7	2	2	2	2	1	0	1	0	2	4	2	2	0
320400090099	Changzhou	0	1	2009-07-19	0	0		1984-02-20	25.41	1	4	2	2	1	7	2	3	2	2	1	0	1	0	2	4	2	2	0
320400090042	Changzhou	0	0	2009-07-18	0	0		1983-08-22	25.9055	1	4	2	1	3	7	2	2	2	2	1	0	2	0	2	4	2	2	1
320400090045	Changzhou	0	0	2009-07-18	0	0		1983-08-06	25.9493	1	2	2	1	1	7	2	2	1	1	1	0	1	0	3	5	2	2	1
320400090130	Changzhou	1	1	2009-07-24	0	0		1983-05-19	26.1821	1	4	1	1	3	7	3	3	2	2	1	0	1	0	3	4	2	2	0
320400090104	Changzhou	0	0	2009-07-19	0	0		1983-01-09	26.5243	1	5	2	1	1	7	1	1	2	2	2	0	2	0	1	11	2	2	0
320400090027	Changzhou	0	0	2009-07-18	0	0		1982-09-22	26.82	1	5	1	5	1	7	2	3	1	2	1	0	1	0	1	1	2	2	0
320400090301	Changzhou	0	0	2009-08-19	0	0		1982-08-08	27.0308	1	5	1	1	1	7	2	2	2	2	1	0	2	0	1	2	2	2	0
320400090084	Changzhou	0	0	2009-07-19	0	0		1982-05-19	27.1677	1	3	1	1	3	7	2	3	2	2	2	0	1	1	1	1	2	2	0
320400090109	Changzhou	0	0	2009-07-24	0	0		1982-05-05	27.2197	1	5	1	4	2	7	1	1	2	2	2	0	2	0	3	11	2	2	0
320400090304	Changzhou	0	0	2009-08-19	0	0		1982-05-10	27.2772	1	4	2	3	1	7	2	2	2	2	2	0	1	1	2	8	2	2	0
320400090195	Changzhou	0	0	2009-07-31	0	0		1982-02-22	27.436	1	4	1	4	2	7	2	2	2	2	2	0	1	0	3	10	2	2	1
320400090105	Changzhou	0	0	2009-07-19	0	0		1980-11-12	28.6817	1	4	1	1	2	7	2	1	2	2	1	0	2	0	1	4	2	2	0
320400090345	Changzhou	0	0	2009-08-23	0	0		1979-04-06	30.3819	1	3	2	2	2	7	2	3	2	2	1	0	1	0	2	1	2	2	1
320400090156	Changzhou	0	0	2009-07-25	0	0		1978-08-17	30.9377	1	4	2	2	2	7	2	3	3	2	2	0	2	0	1	4	2	2	0
320400090036	Changzhou	0	0	2009-07-18	0	0		1977-11-02	31.707	1	4	1	4	1	7	2	1	2	2	2	0	2	0	1	10	2	2	0
320400090172	Changzhou	0	0	2009-07-25	0	0		1977-10-18	31.7673	1	3	2	2	3	7	2	3	1	1	2	0	1	1	1	1	2	2	0
320400090325	Changzhou	0	0	2009-08-21	0	0		1977-07-07	32.1232	1	5	1	4	3	7	1	1	1	2	1	0	2	0	2	2	2	2	1
320400090077	Changzhou	0	0	2009-07-18	0	0		1977-02-20	32.4052	1	4	2	6	1	7	3	3	2	1	1	1	1	1	1	1	2	2	1
320400090135	Changzhou	0	0	2009-07-24	0	0		1976-12-21	32.5886	1	3	2	2	1	7	3	4	2	2	2	0	1	0	6	5	2	2	0
320400090315	Changzhou	0	0	2009-08-29	0	0		1976-10-03	32.9035	1	3	2	1	1	7	2	2	2	2	2	0	1	0	1	11	2	2	0
320400090090	Changzhou	0	0	2009-07-19	0	0		1976-01-28	33.473	1	4	2	5	2	7	3	4	2	2	2	0	1	1	2	5	2	2	0
320400090190	Changzhou	0	0	2009-07-31	0	0		1975-05-20	34.1985	1	4	1	5	1	7	3	4	2	2	2	0	1	0	2	2	2	2	0
320400090307	Changzhou	0	0	2009-08-19	0	0		1974-04-23	35.3238	1	4	2	2	3	7	2	3	1	2	2	0	1	1	2	10	2	2	0
320400090113	Changzhou	0	0	2009-07-24	0	0		1974-02-24	35.4114	1	4	3	4	1	7	1	1	2	2	1	0	2	0	6	10	2	2	1
320400090327	Changzhou	0	0	2009-08-21	0	0		1974-03-24	35.4114	1	3	2	2	3	7	2	2	2	2	1	0	1	0	2	8	2	2	0
320400090071	Changzhou	0	0	2009-07-18	0	0		1973-05-20	36.1615	1	3	2	2	1	7	2	3	2	2	2	0	1	1	2	2	2	2	0
320400090089	Changzhou	0	0	2009-07-19	0	0		1972-07-05	37.0376	1	4	1	6	1	7	1	2	2	2	2	0	2	0	2	9	2	2	0
320400090214	Changzhou	0	0	2009-08-14	0	0		1970-11-06	38.7707	1	5	3	1	1	7	1	1	2	2	1	0	2	0	1	4	2	2	0
320400090384	Changzhou	0	0	2009-08-28	0	0		1970-03-09	39.4716	1	5	3	1	2	7	2	1	2	2	1	0	2	0	1	2	2	2	0
320400090316	Changzhou	0	0	2009-08-29	0	0		1970-02-06	39.5592	1	5	1	1	1	7	1	1	2	2	1	0	2	0	6	2	2	2	0
320400090164	Changzhou	0	0	2009-07-25	0	0		1967-07-06	42.0534	1	5	1	1	3	7	2	2	2	2	1	0	2	0	1	4	2	2	0
320400090157	Changzhou	0	0	2009-07-25	0	0		1963-07-21	46.0123	1	4	1	1	1	7	1	1	2	2	1	0	2	0	1	10	2	2	0
320400090250	Changzhou	0	0	2009-08-28	0	0		1962-09-09	46.9678	1	4	2	2	3	7	2	4	2	2	2	0	2	0	6		2	2	0
320400090198	Changzhou	0	0	2009-07-31	0	0		1960-07-17	49.0376	1	4	1	1	1	7	1	1	2	2	2	0	2	0	1	4	2	2	0
320400090303	Changzhou	0	0	2009-08-19	0	0		1960-01-01	49.6318	1	3	2	2	1	7	1	1	2	2	2	0	2	0	2	5	2	2	0
320400090061	Changzhou	0	0	2009-07-18	0	0		1959-09-22	49.8207	1	5	2	2	2	7	3	3	2	2	2	0	1	0	2	1	2	2	0
320400090128	Changzhou	0	0	2009-07-24	0	0		1955-05-08	54.2122	1	4	2	2	1	7	2	2	2	2	2	0	1	1	1	10	2	2	0
320400090150	Changzhou	0	0	2009-07-25	0	0		1954-08-07	54.9651	1	3	2	2	1	7	3	4	1	2	2	0	1	1	2	1	2	2	1
320400090246	Changzhou	0	0	2009-08-28	0	0		1953-08-28	56	1	2	2	2	1	7	2	3	2	2	2	0	2	0	2		2	2	1
320400090122	Changzhou	0	0	2009-07-24	0	0			45	1	4	2	2	1	7	2	1	1	2	1	0	1	0	1	11	2	2	0
320400090247	Changzhou	0	0	2009-08-28	0	0			53	1	3	2	2	1	7	2	3	2	2	2	0	1	1	2		2	2	0
321000090442	Yangzhou	0	0	2009-12-19	0	0			60	1	3	2	2	1	7	2	2	2	2	1	0	1	0	2	2	2	2	0
321000090394	Yangzhou	0	0	2009-12-05	0	0			65	1	4	2	1	2	7	2	2	2	2	2	0	2	0	2	9	2	2	0
321000090306	Yangzhou	0	0	2009-11-19	0	0		1986-04-08	23.6167	1	5	1	6	1	1	3	1	2	2	1	0	2	0	3	1	2	2	0
321000090372	Yangzhou	0	0	2009-12-04	0	0		1990-02-28	19.7645	1	5	1	1	3	7	3	1	2	1	1	0	1	0	2	8	2	2	0
321000090378	Yangzhou	0	0	2009-12-05	0	0		1982-10-16	27.1376	1	5	2	5	2	7	3	4	2	2	1	0	1	0	1	1	2	2	0
321000090350	Yangzhou	0	0	2009-11-28	0	0		1966-07-27	43.3402	1	3	2	2	3	7	2	3	2	2	1	0	1	0	2	5	2	2	0
321000090348	Yangzhou	0	0	2009-11-28	0	0			31	1	4	2	2	1	7	1	1	2	2	1	0	1	0	1	8	2	2	0
321000090392	Yangzhou	0	0	2009-12-05	0	0			34	1	5	2	2	1	7	2	2	2	2	1	0	1	0	3	1	2	2	0
321000090397	Yangzhou	0	0	2009-12-08	0	0			32	1	4	2	1	2	7	3	3	2	2	1	0	1	0	2	1	2	2	0
321000090429	Yangzhou	0	0	2009-12-18	0	0			50	1	2	2	1	2	7	2	2	2	2	2	0	2	0	2	8	2	2	0
321000090445	Yangzhou	0	0	2009-12-19	0	0			46	1	4	2	2	2	7	2	2	2	2	2	0	1	0	2	1	2	2	0
321000090436	Yangzhou	0	1	2009-12-25	0	0			33	1	4	2	2	3	7	3	3	2	2	1	0	2	0	1	8	2	2	0
321000090453	Yangzhou	0	0	2009-12-25	0	0			25	1	4	1	1	2	7	1	1	2	2	1	0	2	0	2	4	2	2	0
320400090210	Changzhou	1	0	2009-08-14	0	0		1985-12-18	23.655	1	4	1	1	2	7	2	2	1	2	1	0	1	0	1	4	1	2	0
320400090116	Changzhou	0	0	2009-07-24	0	0		1990-02-26	19.4059	1	5	1	4	3	7	1	2	2	2	1	0	2	0	1	6	1	2	0
320400090062	Changzhou	1	0	2009-07-18	0	0		1962-04-23	47.2361	1	3	2	2	2	7	2	2	1	2	2	0	2	0	1	1	1	2	0
320400090196	Changzhou	1	0	2009-07-31	0	0		1987-04-28	22.2587	1	2	1	1	3	1	2	3	2	2	1	0	1	0	1	10	2	2	0
320400090142	Changzhou	0	0	2009-07-25	0	0		1981-11-02	27.7262	1	3	3	1	3	1	1	1	2	2	1	1	2	0	2	5	2	2	0
320400090022	Changzhou	0	0	2009-07-14	0	0		1986-06-06	23.1047	1	5	1	4	2	1	1	1	2	2	2	0	2	0	3	8	2	2	0
320400090319	Changzhou	0	0	2009-08-29	0			1976-01-12	33.629	1	5	2	2	2	1	2	2	2	2	1	0	1	0	2	4	2	2	0
320400090003	Changzhou	1	0	2009-07-14	0	0		1974-07-21	34.9815	1	4	1	5	2	1	1	2	2	2	1	0	2	0	1	4	2	2	0
320400090095	Changzhou	0	0	2009-07-19	0	0		1966-05-04	43.2088	1	5	2	4	2	1	2	3	1	2	1	1	2	0	1	3	2	2	0
320400090020	Changzhou	0	0	2009-07-14	0	0		1991-07-11	18.0096	1	5	1	1	2	7	2	2	2	2	1	0	2	0	3	10	2	2	0
320400090222	Changzhou	0	0	2009-08-15	0	0		1990-12-17	18.6612	1	3	1	1	1	7	1	3	2	2	2	0	2	0	1	8	2	2	0
320400090132	Changzhou	0	0	2009-07-24	0	0		1990-10-11	18.7844	1	4	1	4	3	7	1	1	2	2	1	0	2	0	6	1	2	2	0
320400090110	Changzhou	0	0	2009-07-24	0	0		1990-08-18	18.9322	1	4	1	4	1	7	2	2	3	2	1	0	1	0	1	8	2	2	0
320400090007	Changzhou	0	0	2009-07-14	0	0		1990-08-04	18.9432	1	4	1	3	2	7	1	1	2	2	1	1	2	0	3	8	2	2	0
320400090169	Changzhou	1	1	2009-07-25	0	0		1990-06-09	19.1266	1	4	1	1	3	7	1	1	2	2	1	0	2	0	1	8	2	2	0
320400090111	Changzhou	0	0	2009-07-24	0	0		1990-05-28	19.1567	1	5	1	5	1	7	2	4	1	2	1	0	1	1	1	6	2	2	0
320400090171	Changzhou	0	0	2009-07-25	0	0		1990-05-20	19.1814	1	3	1	1	3	7	3	2	2	2	1	0	1	0	1	1	2	2	0
320400090219	Changzhou	0	0	2009-08-14	0	0		1989-12-20	19.6496	1	4	1	5	2	7	1	1	1	1	1	1	2	0	1	4	2	2	0
320400090106	Changzhou	0	0	2009-07-19	0	0		1989-11-04	19.7043	1	3	1	1	3	7	2	2	1	2	1	0	2	0	5	10	2	2	0
320400090021	Changzhou	0	0	2009-07-14	0	0		1989-08-12	19.9206	1	5	1	1	1	7	2	1	2	2	1	0	2	0	3	6	2	2	1
320400090118	Changzhou	0	0	2009-07-24	0	0		1989-06-01	20.1451	1	4	1	4	3	7	3	2	2	2	1	0	1	1	1	11	2	2	0
320400090026	Changzhou	1	0	2009-07-18	0	0		1989-05-25	20.1478	1	5	1	4	1	7	3	3	2	2	1	1	2	0	3	8	2	2	0
320400090166	Changzhou	1	0	2009-07-25	0	0		1989-04-05	20.3039	1	4	1	1	2	7	2	3	2	2	2	0	1	0	1	8	2	2	0
320400090125	Changzhou	1	0	2009-07-19	0	0		1988-12-22	20.5722	1	4	1	5	1	7	3	3	2	2	1	0	2	0	1	10	2	2	0
320400090314	Changzhou	0	0	2009-08-29	0	0		1989-01-17	20.6133	1	5	1	1	3	7	3	4	2	2	2	0	1	0	0	8	2	2	0
320400090023	Changzhou	0	0	2009-07-14	0	0		1988-11-17	20.6543	1	4	1	1	3	7	2	3	2	2	1	0	1	0	3	2	2	2	0
320400090117	Changzhou	0	0	2009-07-24	0	0		1988-10-06	20.7967	1	3	1	4	3	7	2	1	1	2	1	0	2	0	3	2	2	2	0
320400090039	Changzhou	0	0	2009-07-18	0	0		1988-09-18	20.8296	1	4	1	3	3	7	3	4	2	2	1	0	1	1	1	8	2	2	0
320400090213	Changzhou	0	0	2009-08-14	0	0		1988-10-12	20.8378	1	3	1	1	3	7	2	3	2	2	2	0	2	0	3	10	2	2	0
320400090191	Changzhou	0	0	2009-07-31	0	0		1988-06-02	21.1608	1	4	1	4	3	7	2	2	1	2	1	0	1	0	1	2	2	2	0
320400090236	Changzhou	0	0	2009-08-19	0	0		1988-06-12	21.1855	1	5	1	6	2	7	3	3	2	2	1	0	1	0	3	6	2	2	0
320400090040	Changzhou	0	0	2009-07-18	0	0		1988-04-05	21.2841	1	5	1	1	2	7	1	1	1	2	1	1	1	0	1	6	2	2	1
320400090180	Changzhou	0	0	2009-07-29	0	0		1988-03-18	21.3634	1	5	1	1	2	7	2	2	2	2	1	0	2	0	3	8	2	2	0
320400090204	Changzhou	0	0	2009-08-01	0	0		1988-03-03	21.4127	1	4	1	1	3	7	1	1	2	2	1	0	2	0	3	8	2	2	0
320400090226	Changzhou	0	0	2009-08-15	0	0		1988-01-09	21.5989	1	4	1	5	2	7	2	2	2	2	2	0	2	0	3	1	2	2	0
320400090221	Changzhou	0	0	2009-08-15	0	0		1988-01-04	21.6126	1	3	1	1	3	7	3	2	1	2	1	1	2	0	5	10	2	2	0
320400090102	Changzhou	0	0	2009-07-19	0	0		1987-09-30	21.8015	1	5	1	6	1	7	2	1	2	2	1	0	2	0	6	2	2	2	0
320400090108	Changzhou	0	0	2009-07-22	0	0		1987-07-22	22.0014	1	5	1	4	1	7	1	1	2	2	1	0	2	0	3	6	2	2	0
320400090010	Changzhou	0	0	2009-07-14	0	0		1987-06-26	22.0507	1	4	1	4	1	7	3	4	1	2	1	0	1	0	1	1	2	2	0
320400090018	Changzhou	1	0	2009-07-14	0	0		1987-06-02	22.1164	1	5	1	1	3	7	2	3	1	2	1	0	1	0	3	8	2	2	0
320400090126	Changzhou	0	0	2009-07-24	0	0		1987-05-30	22.152	1	4	1	1	3	7	3	2	2	2	1	0	2	0	1	4	2	2	0
320400090136	Changzhou	0	0	2009-07-24	0	0		1987-05-20	22.1793	1	4	1	5	3	7	1	1	2	2	1	0	2	0	1	8	2	2	0
320400090234	Changzhou	0	0	2009-08-19	0	0		1987-06-07	22.2012	1	4	1	1	3	7	2	3	2	2	1	0	2	0	5	4	2	2	0
320400090329	Changzhou	0	0	2009-08-21	0	0		1987-06-09	22.2012	1	4	1	1	2	7	2	2	2	2	1	0	1	0	2	8	2	2	0
320400090174	Changzhou	0	0	2009-07-25	0	0		1987-05-10	22.2094	1	4	1	1	3	7	1	1	2	2	1	0	2	0	3	4	2	2	0
320400090326	Changzhou	0	0	2009-08-21	0	0		1987-03-13	22.4422	1	4	1	5	3	7	2	2	1	1	1	0	1	0	1	11	2	2	0
320400090193	Changzhou	0	0	2009-07-31	0	0		1987-02-03	22.4887	1	5	1	6	2	7	2	2	2	2	1	0	2	0	3	1	2	2	0
320400090119	Changzhou	0	0	2009-07-24	0	0		1986-10-18	22.7652	1	4	1	1	2	7	1	1	2	2	1	0	2	0	1	1	2	2	0
320400090203	Changzhou	0	0	2009-08-01	0	0		1986-10-08	22.8145	1	3	1	1	3	7	1	1	2	2	1	1	2	0	1	1	2	2	0
320400090197	Changzhou	0	0	2009-07-31	0	0		1986-10-01	22.8309	1	4	1	1	3	7	2	3	2	2	1	0	1	1	1	8	2	2	0
320400090306	Changzhou	0	0	2009-08-19	0	0		1986-08-29	22.9733	1	4	1	1	1	7	2	3	2	2	1	0	1	0	2	1	2	2	1
320400090240	Changzhou	0	0	2009-08-21	0	0		1986-04-09	23.3676	1	5	1	6	1	7	1	1	2	2	1	0	2	0	3		2	2	0
320400090211	Changzhou	0	0	2009-08-14	0	0		1986-02-28	23.4579	1	4	1	6	3	7	2	2	2	2	1	0	2	0	3	10	2	2	0
320400090161	Changzhou	0	0	2009-07-25	0	0		1986-01-23	23.5017	1	5	1	5	1	7	2	2	2	2	1	0	2	0	3	2	2	2	0
320400090230	Changzhou	0	0	2009-08-15	0	0		1986-01-11	23.5921	1	3	1	1	3	7	2	2	2	2	1	0	1	0	1	8	2	2	0
320400090182	Changzhou	0	0	2009-07-29	0	0		1985-11-01	23.7399	1	5	1	1	1	7	2	1	1	2	1	0	2	0	1	8	2	2	0
320400090216	Changzhou	0	0	2009-08-14	0	0		1985-10-11	23.8412	1	4	1	3	2	7	2	1	2	2	1	0	2	0	6	8	2	2	0
320400090101	Changzhou	0	0	2009-07-19	0	0		1985-09-01	23.8795	1	5	1	4	3	7	1	1	2	2	1	0	2	0	6	2	2	2	0
320400090181	Changzhou	0	0	2009-07-29	0	0		1985-09-01	23.9069	1	5	1	6	2	7	1	1	2	2	1	1	2	0	3	2	2	2	0
320400090086	Changzhou	0	0	2009-07-19	0	0		1985-08-13	23.9316	1	4	1	1	3	7	3	1	2	2	2	0	2	0	4	1	2	2	0
320400090331	Changzhou	0	0	2009-08-21	0	0		1985-09-07	23.9535	1	4	2	1	3	7	2	3	2	2	1	0	1	0	2	8	2	2	0
320400090188	Changzhou	0	0	2009-07-31	0	0		1985-07-25	24.0164	1	4	1	4	3	7	2	2	2	2	1	0	2	0	1	8	2	2	0
320400090170	Changzhou	0	0	2009-07-25	0	0		1985-06-05	24.1369	1	5	1	6	3	7	1	1	2	2	1	0	2	0	3	2	2	2	0
320400090244	Changzhou	0	0	2009-08-27	0	0		1985-05-03	24.3176	1	5	1	1	3	7	3	4	2	2	2	0	2	0	0		2	2	0
320400090233	Changzhou	0	0	2009-08-19	0	0		1985-04-19	24.334	1	4	1	1	3	7	2	2	1	2	1	0	1	0	3	10	2	2	0
320400090313	Changzhou	0	0	2009-08-29	0	0		1985-04-07	24.3943	1	3	2	1	3	7	3	4	2	2	2	0	1	0	0	8	2	2	0
320400090183	Changzhou	0	0	2009-07-29	0	0		1985-03-03	24.4052	1	5	1	1	3	7	2	1	2	2	1	0	2	0	3	1	2	2	0
320400090241	Changzhou	0	0	2009-08-21	0	0		1985-02-07	24.5339	1	5	1	5	1	7	1	1	2	2	1	0	2	0	3		2	2	0
320400090067	Changzhou	0	0	2009-07-18	0	0		1984-12-18	24.5804	1	3	2	2	2	7	2	4	2	2	2	0	2	0	2	1	2	2	0
320400090385	Changzhou	0	0	2009-08-28	0	0		1985-01-11	24.627	1	4	1	1	2	7	2	3	2	2	1	0	2	0	1	11	2	2	0
320400090184	Changzhou	0	0	2009-07-29	0	0		1984-11-11	24.7118	1	5	1	4	1	7	1	1	2	2	1	1	2	0	3	8	2	2	0
320400090224	Changzhou	0	0	2009-08-15	0	0		1984-10-29	24.794	1	4	1	1	3	7	2	2	2	2	1	0	1	1	1	8	2	2	0
320400090133	Changzhou	0	0	2009-07-24	0	0		1984-10-05	24.7995	1	4	2	4	2	7	3	2	2	2	1	0	2	0	6	1	2	2	0
320400090340	Changzhou	0	0	2009-08-22	0	0		1984-06-13	25.191	1	3	1	1	1	7	2	2	2	2	1	0	2	0	2	1	2	2	0
320400090002	Changzhou	0	0	2009-07-13	0	0		1984-04-03	25.2758	1	5	1	5	2	7	3	4	1	2	2	0	1	0	2	10	2	2	0
320400090050	Changzhou	0	0	2009-07-18	0	0		1984-01-01	25.5441	1	4	1	4	3	7	1	1	2	2	1	0	2	0	1	8	2	2	0
320400090114	Changzhou	0	0	2009-07-22	0	0		1983-09-02	25.8864	1	5	1	1	2	7	2	2	2	2	1	0	2	0	3	1	2	2	0
320400090115	Changzhou	1	0	2009-07-22	0	0		1983-08-08	25.9548	1	5	1	1	3	7	2	1	2	2	1	0	2	0	3	1	2	2	0
320400090151	Changzhou	0	0	2009-07-25	0	0		1983-07-21	26.0123	1	5	2	2	1	7	2	4	2	2	2	0	1	1	2	8	2	2	0
320400090054	Changzhou	0	0	2009-07-18	0	0		1983-04-10	26.2724	1	4	1	1	2	7	2	2	2	2	1	1	1	1	2	8	2	2	0
320400090138	Changzhou	0	0	2009-07-24	0	0		1982-11-30	26.6475	1	5	1	5	1	7	2	1	2	2	1	0	2	0	3	2	2	2	0
320400090152	Changzhou	0	0	2009-07-25	0	0		1982-09-07	26.8802	1	5	1	4	2	7	1	1	2	2	1	0	2	0	3	4	2	2	0
320400090078	Changzhou	0	0	2009-07-18	0	0		1982-08-22	26.9049	1	3	2	1	3	7	2	2	2	2	1	0	1	1	1	1	2	2	0
320400090227	Changzhou	0	0	2009-08-15	0	0		1982-08-26	26.9706	1	4	1	1	2	7	2	2	2	2	1	0	2	0	1	2	2	2	0
320400090318	Changzhou	0	0	2009-08-29	0	0		1982-08-02	27.0746	1	3	1	1	1	7	3	4	2	2	2	0	1	0	1	1	2	2	0
320400090012	Changzhou	0	0	2009-07-14	0	0		1982-04-21	27.2307	1	4	2	2	2	7	2	3	1	2	1	0	1	1	5	8	2	2	0
320400090051	Changzhou	1	0	2009-07-18	0	0		1982-04-22	27.2389	1	4	3	1	1	7	2	2	2	2	1	0	2	0	1	4	2	2	0
320400090032	Changzhou	0	0	2009-07-18	0	0		1982-04-13	27.2635	1	4	2	2	1	7	2	5	2	2	1	0	1	1	0	4	2	2	1
320400090217	Changzhou	0	0	2009-08-14	0	0		1982-05-08	27.269	1	5	1	6	2	7	2	1	2	2	1	0	2	0	1	2	2	2	0
320400090013	Changzhou	0	0	2009-07-14	0	0		1982-03-25	27.3046	1	5	1	6	2	7	1	1	2	2	2	0	2	0	3	8	2	2	0
320400090383	Changzhou	0	0	2009-08-28	0	0		1982-04-19	27.3593	1	5	2	2	2	7	1	1	2	2	1	0	2	0	1	8	2	2	0
320400090103	Changzhou	0	1	2009-07-19	0	0		1981-10-01	27.7974	1	3	5	5	3	7	3	4	2	2	2	0	1	1	3	4	2	2	0
320400090008	Changzhou	0	0	2009-07-14	0	0		1981-09-15	27.8275	1	5	1	4	3	7	2	1	2	2	1	0	2	0	6	11	2	2	0
320400090100	Changzhou	0	0	2009-07-19	0	0		1981-09-05	27.8686	1	4	1	1	2	7	1	1	2	2	1	1	2	0	1	2	2	2	0
320400090337	Changzhou	0	0	2009-08-22	0	0		1981-04-24	28.3285	1	4	1	1	1	7	1	1	2	2	1	1	2	0	2	10	2	2	0
320400090006	Changzhou	0	0	2009-07-14	0	0		1981-02-24	28.3833	1	5	1	1	1	7	2	1	2	2	1	1	2	0	3	2	2	2	0
320400090058	Changzhou	0	0	2009-07-18	0	0		1980-12-24	28.564	1	4	1	4	2	7	2	2	2	2	1	1	2	0	2	2	2	2	1
320400090242	Changzhou	0	0	2009-08-27	0	0		1980-11-17	28.7748	1	5	1	5	1	7	2	1	2	2	2	0	2	0	3		2	2	0
320400090024	Changzhou	0	0	2009-07-14	0	0		1980-06-25	29.0513	1	4	2	1	3	7	2	3	2	2	1	0	2	0	2	2	2	2	0
320400090011	Changzhou	0	0	2009-07-14	0	0		1980-05-21	29.1472	1	5	1	1	3	7	1	1	1	2	1	0	2	0	1	6	2	2	0
320400090334	Changzhou	0	0	2009-08-21	0	0		1980-06-25	29.1554	1	4	2	1	3	7	2	3	1	2	1	0	1	1	2	11	2	2	0
320400090185	Changzhou	0	0	2009-07-29	0	0		1980-06-01	29.1581	1	5	2	2	1	7	2	3	2	2	1	0	1	1	3	8	2	2	0
320400090082	Changzhou	0	0	2009-07-19	0	0		1979-11-03	29.7084	1	4	2	2	2	7	2	3	2	2	2	0	2	0	2	2	2	2	0
320400090228	Changzhou	0	0	2009-08-15	0	0		1979-09-07	29.9384	1	5	1	3	3	7	2	5	2	2	2	0	1	1	6	2	2	2	0
320400090015	Changzhou	0	0	2009-07-14	0	0		1979-06-09	30.0972	1	5	1	5	1	7	3	4	2	2	2	0	1	0	0	0	2	2	0
320400090107	Changzhou	1	0	2009-07-19	0	0		1979-05-17	30.1739	1	5	2	5	2	7	3	4	2	2	2	0	1	1	6	11	2	2	0
320400090351	Changzhou	0	0	2009-08-23	0	0		1979-05-22	30.256	1	5	2	4	3	7	2	2	2	2	1	1	1	1	2	8	2	2	0
320400090305	Changzhou	1	0	2009-08-19	0	0		1979-04-23	30.3244	1	4	1	1	1	7	2	2	2	2	1	0	2	0	6	1	2	2	0
320400090043	Changzhou	0	0	2009-07-18	0	0		1978-12-31	30.5462	1	5	1	1	1	7	2	2	1	1	1	1	1	0	1	4	2	2	0
320400090041	Changzhou	0	0	2009-07-18	0	0		1978-12-30	30.5489	1	4	3	1	2	7	3	1	1	2	1	1	1	0	1	2	2	2	0
320400090350	Changzhou	0	0	2009-08-23	0	0		1979-02-03	30.5517	1	5	2	2	1	7	2	3	2	2	1	0	1	0	6	2	2	2	1
320400090223	Changzhou	0	0	2009-08-15	0	0		1978-12-11	30.6776	1	5	3	1	3	7	2	3	2	2	1	0	2	0	3	6	2	2	0
320400090064	Changzhou	0	0	2009-07-18	0	0		1978-11-08	30.6913	1	4	1	1	2	7	1	1	2	2	2	0	2	0	2	4	2	2	0
320400090159	Changzhou	0	0	2009-07-25	0	0		1978-11-10	30.705	1	5	2	1	1	7	2	3	2	2	2	0	1	0	1	8	2	2	0
320400090178	Changzhou	0	0	2009-07-25	0	0		1978-09-15	30.8583	1	5	1	1	1	7	2	2	1	1	1	0	1	0	1	1	2	2	0
320400090129	Changzhou	0	0	2009-07-24	0	0		1978-05-11	31.2033	1	4	1	1	1	7	3	1	2	2	2	0	2	0	6	2	2	2	0
320400090243	Changzhou	0	0	2009-08-27	0	0		1978-03-27	31.4196	1	5	1	6	1	7	2	2	2	2	1	0	2	0	3		2	2	0
320400090035	Changzhou	0	0	2009-07-18	0	0		1978-02-04	31.4497	1	3	1	1	3	7	2	3	2	2	2	0	2	0	2	1	2	2	0
320400090381	Changzhou	0	0	2009-08-30	0	0		1978-01-01	31.6605	1	5	1	1	1	7	3	2	2	2	2	0	2	0	1	4	2	2	0
320400090053	Changzhou	0	0	2009-07-18	0	0		1977-11-01	31.7098	1	5	1	5	1	7	2	3	2	2	1	0	2	0	1	4	2	2	0
320400090091	Changzhou	0	0	2009-07-19	0	0		1977-09-12	31.8494	1	4	2	2	2	7	3	4	2	2	2	0	1	1	6	4	2	2	0
320400090017	Changzhou	0	0	2009-07-14	0	0		1976-08-22	32.8925	1	4	2	2	1	7	2	2	1	2	2	0	1	1	2	10	2	2	0
320400090083	Changzhou	0	0	2009-07-19	0	0		1976-07-04	33.0404	1	4	2	2	1	7	3	3	2	2	2	0	1	0	2	1	2	2	0
320400090033	Changzhou	0	0	2009-07-18	0	0		1976-01-01	33.5441	1	3	2	1	3	7	2	4	2	2	2	0	1	1	2	1	2	2	0
320400090194	Changzhou	0	0	2009-07-31	0	0		1975-11-29	33.6701	1	4	1	1	1	7	2	5	2	2	1	1	2	0	0	11	2	2	0
320400090310	Changzhou	0	0	2009-08-19	0	0		1975-11-10	33.7741	1	4	2	1	3	7	3	4	2	2	1	0	1	1	2	8	2	2	0
320400090343	Changzhou	0	0	2009-08-23	0	0		1975-11-01	33.8097	1	2	2	2	3	7	2	3	2	2	1	0	1	0	2	1	2	2	0
320400090328	Changzhou	0	0	2009-08-21	0	0		1975-08-16	34.0151	1	5	2	2	2	7	2	2	2	2	1	0	1	0	2	8	2	2	0
320400090322	Changzhou	0	0	2009-08-29	0	0		1975-07-07	34.1465	1	4	2	2	2	7	2	2	2	2	1	1	1	1	2	4	2	2	0
320400090098	Changzhou	0	0	2009-07-19	0	0		1975-03-03	34.3792	1	4	2	2	1	7	3	4	2	2	1	0	1	0	1	10	2	2	0
320400090187	Changzhou	0	0	2009-07-31	0	0		1974-09-10	34.8884	1	5	1	1	1	7	2	2	1	2	2	0	2	0	1	10	2	2	0
320400090382	Changzhou	0	0	2009-08-28	0	0		1974-08-28	35.0007	1	4	2	2	1	7	3	4	2	2	2	0	1	1	1	4	2	2	0
320400090202	Changzhou	0	0	2009-08-01	0	0		1974-07-10	35.0609	1	5	2	2	1	7	2	3	2	2	2	0	2	0	1	2	2	2	0
320400090352	Changzhou	0	0	2009-08-25	0	0		1974-08-01	35.0664	1	4	2	2	1	7	1	1	2	2	2	0	1	1	2	10	2	2	0
320400090096	Changzhou	0	0	2009-07-19	0	0		1974-05-08	35.1978	1	2	2	2	1	7	2	3	2	2	2	0	1	1	6	1	2	2	1
320400090031	Changzhou	0	0	2009-07-18	0	0		1974-04-05	35.2854	1	5	3	1	2	7	1	1	2	2	1	1	2	0	2	1	2	2	0
320400090218	Changzhou	0	0	2009-08-14	0	0		1974-04-03	35.3648	1	4	2	2	1	7	2	2	2	2	2	0	1	1	6	11	2	2	0
320400090019	Changzhou	0	0	2009-07-14	0	0		1974-03-01	35.3703	1	5	1	1	1	7	2	2	2	2	1	0	2	0	3	4	2	2	0
320400090052	Changzhou	0	0	2009-07-18	0	0		1973-10-04	35.7864	1	4	1	6	1	7	2	3	2	2	1	0	2	0	1	1	2	2	0
320400090324	Changzhou	0	0	2009-08-21	0	0		1973-08-01	36.0548	1	5	2	2	3	7	2	2	2	2	1	1	1	1	2	1	2	2	0
320400090044	Changzhou	0	0	2009-07-18	0	0		1973-03-02	36.3778	1	4	1	1	1	7	2	2	2	2	2	0	2	0	2	4	2	2	0
320400090081	Changzhou	0	0	2009-07-18	0	0		1972-12-01	36.627	1	3	3	1	2	7	2	1	2	2	2	0	2	0	2	1	2	2	0
320400090065	Changzhou	0	0	2009-07-18	0	0		1972-07-01	37.0459	1	5	2	2	1	7	2	3	2	2	1	0	1	0	6	1	2	2	0
320400090088	Changzhou	0	0	2009-07-19	0	0		1972-04-17	37.2539	1	3	2	2	1	7	2	3	2	2	2	0	1	1	2	1	2	2	0
320400090231	Changzhou	0	0	2009-08-15	0	0		1971-03-20	38.4066	1	4	3	1	3	7	2	2	1	2	1	1	2	0	1	3	2	2	0
320400090073	Changzhou	0	0	2009-07-18	0	0		1971-01-16	38.5024	1	3	2	2	1	7	2	3	2	2	2	0	1	1	2	1	2	2	0
320400090333	Changzhou	0	0	2009-08-21	0	0		1971-01-01	38.6366	1	3	2	2	3	7	2	2	2	2	1	0	1	1	2	1	2	2	0
320400090175	Changzhou	0	0	2009-07-25	0	0		1970-05-10	39.2088	1	5	1	1	1	7	1	1	2	2	1	0	2	0	1	4	2	2	0
320400090009	Changzhou	0	0	2009-07-14	0	0		1969-11-26	39.6304	1	5	2	2	1	7	3	4	1	2	2	0	1	0	3	3	2	2	0
320400090068	Changzhou	0	0	2009-07-18	0	0		1969-09-08	39.8576	1	4	2	2	1	7	2	4	2	2	2	0	1	1	2	1	2	2	0
320400090087	Changzhou	0	0	2009-07-19	0	0		1969-07-23	39.989	1	4	2	2	1	7	2	3	2	2	2	0	1	1	2	4	2	2	0
320400090200	Changzhou	0	0	2009-08-01	0	0		1969-07-28	40.011	1	4	2	2	1	7	2	2	2	2	1	0	2	0	2	8	2	2	0
320400090321	Changzhou	0	0	2009-08-29	0	1		1969-08-02	40.0739	1	3	2	2	1	7	2	3	2	2	2	0	2	0	2	1	2	2	0
320400090312	Changzhou	0	0	2009-08-29	0	0		1969-02-11	40.5448	1	3	2	2	1	7	2	3	2	2	2	0	1	1	2	11	2	2	0
320400090346	Changzhou	0	0	2009-08-23	0	0		1968-12-20	40.6735	1	4	2	2	1	7	2	3	2	2	2	0	2	0	2	1	2	2	0
320400090320	Changzhou	0	0	2009-08-29	0	0		1968-10-06	40.8953	1	4	2	2	2	7	3	3	2	2	2	0	1	1	2	2	2	2	0
320400090140	Changzhou	0	0	2009-07-25	0	0		1968-08-10	40.9555	1	3	2	2	2	7	2	3	2	2	2	0	1	1	4	2	2	2	0
320400090079	Changzhou	0	0	2009-07-18	0	0		1968-06-18	41.0815	1	4	2	2	1	7	2	4	2	2	2	0	1	1	2	1	2	2	1
320400090302	Changzhou	0	0	2009-08-19	0	0		1967-09-29	41.8891	1	3	2	1	2	7	2	3	2	2	2	0	2	0	2	4	2	2	0
320400090163	Changzhou	0	0	2009-07-25	0	0		1967-08-03	41.9767	1	3	2	2	1	7	2	4	2	2	1	1	1	1	2	8	2	2	0
320400090342	Changzhou	0	0	2009-08-23	0	0		1967-03-23	42.4203	1	5	2	2	2	7	3	3	2	2	1	1	1	1	2	8	2	2	0
320400090215	Changzhou	0	0	2009-08-14	0	0		1966-02-04	43.5236	1	1	2	1	3	7	2	3	2	2	1	0	1	0	1	3	2	2	0
320400090048	Changzhou	0	0	2009-07-18	0	0		1965-12-01	43.6277	1	4	2	1	2	7	2	4	2	2	2	0	1	1	2	11	2	2	0
320400090158	Changzhou	0	0	2009-07-25	0	0		1965-11-13	43.6961	1	5	3	1	1	7	1	1	2	2	1	0	2	0	1	10	2	2	1
320400090144	Changzhou	0	0	2009-07-25	0	0		1965-04-09	44.293	1	5	3	1	1	7	3	3	2	2	1	1	2	0	2	1	2	2	0
320400090308	Changzhou	0	0	2009-08-19	0	0		1965-04-06	44.3696	1	5	2	2	1	7	3	4	2	2	2	0	1	0	1	2	2	2	0
320400090055	Changzhou	0	0	2009-07-18	0	0		1965-02-27	44.386	1	4	2	2	2	7	1	3	2	2	1	0	2	0	1	1	2	2	0
320400090153	Changzhou	0	0	2009-07-25	0	0		1964-09-27	44.8241	1	5	2	2	2	7	2	3	2	2	2	0	1	1	1	3	2	2	0
320400090145	Changzhou	0	0	2009-07-25	0	0		1963-11-10	45.7057	1	4	2	2	1	7	2	3	1	2	1	0	1	0	2	1	2	2	1
320400090348	Changzhou	0	0	2009-08-23	0	0		1963-06-20	46.1766	1	4	2	2	1	7	2	4	2	2	1	1	1	1	2	1	2	2	0
320400090072	Changzhou	1	1	2009-07-18	0	0		1962-12-09	46.6064	1	4	3	4	2	7	2	3	2	2	2	0	1	0	2	3	2	2	0
320400090147	Changzhou	0	0	2009-07-25	0	0		1962-07-23	47.0062	1	2	2	2	2	7	3	4	2	2	2	0	2	0	2	8	2	2	0
320400090004	Changzhou	0	0	2009-07-14	0	0		1962-04-25	47.2197	1	5	2	2	1	7	2	3	2	2	1	0	1	0	0	1	2	2	0
320400090014	Changzhou	0	0	2009-07-14	0	0		1962-03-09	47.3484	1	3	2	2	1	7	3	4	2	2	2	0	1	1	0	5	2	2	0
320400090056	Changzhou	0	0	2009-07-18	0	0		1961-08-26	47.8932	1	5	2	1	1	7	2	3	2	2	2	0	2	0	1	4	2	2	0
320400090049	Changzhou	0	0	2009-07-18	0	0		1960-01-01	49.5441	1	4	2	2	1	7	3	3	2	2	2	0	2	0	1	1	2	2	0
320400090037	Changzhou	0	0	2009-07-18	0	0		1959-10-24	49.7331	1	3	2	2	1	7	3	3	2	2	2	0	1	1	2	1	2	2	0
320400090189	Changzhou	0	0	2009-07-31	0	0		1959-08-20	49.9466	1	4	2	2	1	7	2	3	2	2	1	1	1	1	1	1	2	2	0
320400090143	Changzhou	0	0	2009-07-25	0	0		1959-04-09	50.2943	1	3	2	2	2	7	3	4	2	2	2	0	2	0	6	5	2	2	1
320400090336	Changzhou	0	0	2009-08-22	0	0		1959-01-01	50.6393	1	3	2	2	2	7	2	3	2	2	1	0	2	0	2	1	2	2	1
320400090317	Changzhou	0	0	2009-08-29	0	0		1956-01-08	53.64	1	4	1	3	1	7	2	4	2	2	1	0	1	1	1	2	2	2	0
320400090141	Changzhou	0	0	2009-07-25	0	0		1955-09-19	53.848	1	4	2	2	2	7	2	3	2	2	1	0	2	0	2	3	2	2	0
320400090154	Changzhou	0	0	2009-07-25	0	0		1954-12-30	54.5681	1	3	2	2	2	7	1	1	2	2	2	0	2	0	2	5	2	2	1
320400090093	Changzhou	0	0	2009-07-19	0	0		1949-10-27	59.7262	1	5	2	2	1	7	3	4	2	2	1	0	2	0	2	9	2	2	0
320400090092	Changzhou	0	0	2009-07-19	0	0		1949-05-08	60.1971	1	3	2	2	1	7	2	3	2	2	2	0	2	0	2	1	2	2	1
320400090349	Changzhou	0	0	2009-08-23	0	0		1948-02-21	61.5031	1	5	2	2	3	7	2	4	2	2	1	0	1	1	6	2	2	2	0
320400090030	Changzhou	0	0	2009-07-18	0	0		1946-08-20	62.9103	1	3	4	1	2	7	3	3	2	2	2	0	2	0	1	1	2	2	0
320400090332	Changzhou	0	0	2009-08-21	0	0		1945-02-19	64.501	1	3	4	1	3	7	2	2	2	2	2	0	2	0	2	9	2	2	0
320400090085	Changzhou	0	0	2009-07-19	0	0			55	1	3	2	2	1	7	3	3	2	2	2	0	1	1	2	1	2	2	0
320400090160	Changzhou	0	0	2009-07-25	0	0			35	1	4	2	2	1	7	2	4	2	2	2	0	1	0	1	8	2	2	0
